# Supplementary material for: Chronic Kidney Disease Is Associated with High Mortality Risk in Patients with Diabetes after Primary Shoulder Arthroplasty: A Nationwide Population-Based Cohort Study
Source: Diagnostics (Basel). 2021 May 1;11(5):822. doi: 10.3390/diagnostics11050822 (PMC8147363; doi:10.3390/diagnostics11050822)
Supplement: Supplementary file 1 [file diagnostics-11-00822-s001.zip]

Archive with 1 entries (1 files):
- diagnostics-1193982-supplementary.pdf
